# Supplementary material for: Out of Africa: a rare case report of concurrent rupture of the right sinus of Valsalva aneurysm into the interventricular septum and the right atrium
Source: Eur Heart J Imaging Methods Pract. 2024 Jul 3;2(1):qyae065. doi: 10.1093/ehjimp/qyae065 (PMC11367942; doi:10.1093/ehjimp/qyae065)
Supplement: qyae065_Supplementary_Data [file qyae065_Supplementary_Data.zip]

Archive with 5 entries (5 files):
- Movie 1.mp4
- Movie 2.mp4
- Movie 3.mp4
- Movie 4.mp4
- Movie 5.mp4
